# Supplementary material for: Helicobacter pylori promotes gastric intestinal metaplasia through activation of IRF3-mediated kynurenine pathway
Source: Cell Commun Signal. 2023 Jun 16;21:141. doi: 10.1186/s12964-023-01162-9 (PMC10273570; doi:10.1186/s12964-023-01162-9)
Supplement: Supplementary file 2 — Additional file 1. Thedetailed information of subjects enrolled in the study. [file 12964_2023_1162_MOESM1_ESM.xlsx]

## Sheet: Sheet1
Case	Age	Gender	Hp	Diagnose
1	56	Female	++	IM
2	48	Male	+++	IM
3	51	Male	++	IM
4	38	Male	+++	IM
5	49	Male	+++	IM
6	47	Male	++	IM
7	46	Male	+++	IM
8	39	Male	++	IM
9	48	Female	++	IM
10	65	Male	+++	IM
11	58	Female	++	IM
12	75	Male	+++	IM
13	43	Male	++	IM
14	68	Female	++	IM
15	59	Male	-	health control
16	55	Female	-	health control
17	57	Male	-	health control
18	63	Male	-	health control
19	48	Male	-	health control
20	53	Female	-	health control
21	59	Male	-	health control
22	44	Female	-	health control
23	48	Male	-	health control
24	53	Female	-	health control
25	45	Male	-	health control
26	63	Female	-	health control
